# Supplementary material for: Comparative Study on Mechanical Performance and Toughness of High-Performance Self-Compacting Concrete with Polypropylene and Basalt Fibres
Source: Materials (Basel). 2025 Aug 15;18(16):3833. doi: 10.3390/ma18163833 (PMC12387742; doi:10.3390/ma18163833)
Supplement: Supplementary file 1 [file materials-18-03833-s001.zip]

Archive with 1 entries (1 files):
- materials-3782082-supplementary.pdf
